# Supplementary material for: Predicting Density and Elucidating the Thermodynamic Drivers of Viscosity in Carboxy-Functionalized Imidazolium Ionic Liquids
Source: Molecules. 2026 Jul 17;31(14):2495. doi: 10.3390/molecules31142495 (PMC13415305; doi:10.3390/molecules31142495)
Supplement: Supplementary file 1 [file molecules-31-02495-s001.zip]

Archive with 1 entries (1 files):
- molecules-4385295-supplementary.pdf
